# Supplementary material for: Pre-exposure prophylaxis with tixagevimab/cilgavimab (AZD7442) prevents severe SARS-CoV-2 infection in recipients of allogeneic hematopoietic stem cell transplantation during the Omicron wave: a multicentric retrospective study of SFGM-TC
Source: J Hematol Oncol. 2022 Nov 28;15:169. doi: 10.1186/s13045-022-01387-0 (PMC9702670; doi:10.1186/s13045-022-01387-0)
Supplement: Supplementary file 1 — Additional file 1: Table S1. Characteristics of allo-HSCT. [file 13045_2022_1387_MOESM1_ESM.xlsx]

## Sheet: Feuil1
		Additional file 1: Table S1. Characteristics of allo-HSCT.
						SARS-CoV-2
					Overall	Uninfected	Infected	P Value*
					N = 161	N = 139	N = 22
		Median age at allo-HSCT (range) - years			56.5 (20.6-73.1)	56.6 (20.6-73.1)	49 (28.2-72)	0.25
		Hemopathy - n (%)†						0.24
			Myeloid		99 (65.6)	87 (62.6)	12 (54.5)
				Acute myeloblastic leukemia	68 (45)	58 (44)	10 (50)
				Myelodysplastic syndrome	19 (13)	18 (14)	1 (5)
				Chronic myeloid leukemia	4 (2.6)	4 (3.1)	0 (0)
				Other myeloproliferative neoplasm	8 (5.3)	7 (5.3)	1 (5)
			Lymphoid		45 (29.8)	39 (28.1)	6 (27.3)
				Acute lymphoid leukemia	22 (15)	19 (15)	3 (15)
				Non-Hodgkin lymphoma	18 (12)	17 (13)	1 (5)
				Hodgkin lymphoma	1 (0.7)	0 (0)	1 (5)
				Chronic lymphoid leukemia	4 (2.6)	3 (2.3)	1 (5)
			Multiple myeloma		2 (1.3)	2 (1.5)	0 (0)
			Aplastic anemia		5 (3.3)	3 (2.3)	2 (10)
		Conditioning regimen - n (%)†						0.44
			Myeloablative		41 (27)	37 (28)	4 (20)
			Reduced-intensity		110 (73)	94 (72)	16 (80)
		Donor type - n (%)†						0.76
			Matched related		21 (14)	20 (15)	1 (5)
			Matched unrelated		85 (56)	72 (55)	13 (65)
			Haploidentical		36 (24)	31 (23)	5 (25)
			Mismatched unrelated		10 (6.6)	9 (6.8)	1 (5)
		Graft source - n (%)†						> 0.99
			Peripheral blood stem cells		117 (87)	100 (87)	17 (89)
			Bone marrow		17 (13)	15 (13)	2 (11)
		*	Using Fisher's exact test or Pearson's Chi-squared test, as appropriate.
		†	Missing data: 10 for hemopathy; 10 for conditioning regimen; 9 for donor type; 17 for graft source.
		SARS-CoV-2: severe acute respiratory syndrome coronavirus 2; allo-HSCT: allogeneic hematopoietic stem cell transplantation.
