# Supplementary material for: Pre-exposure prophylaxis with tixagevimab/cilgavimab (AZD7442) prevents severe SARS-CoV-2 infection in recipients of allogeneic hematopoietic stem cell transplantation during the Omicron wave: a multicentric retrospective study of SFGM-TC
Source: J Hematol Oncol. 2022 Nov 28;15:169. doi: 10.1186/s13045-022-01387-0 (PMC9702670; doi:10.1186/s13045-022-01387-0)
Supplement: Supplementary file 2 — Additional file 2: Table S2. Underlying comorbidities at the time of AZD7442 administration. [file 13045_2022_1387_MOESM2_ESM.xlsx]

## Sheet: Feuil1
		Additional file 2: Table S2. Underlying comorbidities at the time of AZD7442 administration.
						SARS-CoV-2
					Overall	Uninfected	Infected	P Value*
					N = 129†	N = 111†	N = 18†
		Glomerular filtration rate (mL/min/1.73m²) - median (range)			85 (35-122)	86 (41-122)	75 (35-101)	0.18
			GFR < 60 mL/min/1.73m² - n (%)		17 (13)	14 (13)	3 (17)	0.71
		Body-mass index (kg/m²) - median (range)			23.0 (16.3-44.1)	23.0 (16.3-44.1)	23.45 (17.3-37.7)	0.54
			BMI ≥ 30 kg/m² - n (%)		9 (7)	7 (6)	2 (11)	0.61
		Cardiovascular risk factors - n (%)
			Hypertension		26 (20)	20 (18)	6 (33)	0.20
			Diabetes		11 (9)	8 (7)	3 (17)	0.18
			Dyslipidemia		13 (10)	12 (11)	1 (6)	0.69
		Cardiovascular diseases - n (%)
			Ischemic cardiomyopathy		4 (3)	4 (4)	0 (0)	> 0.99
			Chemotherapy-induced cardiomyopathy		1 (1)	1 (1)	0 (0)	> 0.99
			Hypertrophic cardiomyopathy		1 (1)	1 (1)	0 (0)	> 0.99
			Atrial fibrillation		3 (2)	1 (1)	2 (11)	0.051
			Acute ischemic stroke		1 (1)	1 (1)	0 (0)	> 0.99
			Peripheral artery disease		2 (2)	2 (2)	0 (0)	> 0.99
		*	Using Fisher's exact test or Wilcoxon rank sum test, as appropriate
		†	Missing data: 32/161 patients (28/139 in the uninfected group, 4/22 in the infected group).
		IQR: interquartile range; GFR: glomerular filtration rate; BMI: body-mass index; GvHD: graft-versus-host disease.
