# Supplementary material for: Pre-exposure prophylaxis with tixagevimab/cilgavimab (AZD7442) prevents severe SARS-CoV-2 infection in recipients of allogeneic hematopoietic stem cell transplantation during the Omicron wave: a multicentric retrospective study of SFGM-TC
Source: J Hematol Oncol. 2022 Nov 28;15:169. doi: 10.1186/s13045-022-01387-0 (PMC9702670; doi:10.1186/s13045-022-01387-0)
Supplement: Supplementary file 4 — Additional file 4: Table S3. Adverse events. [file 13045_2022_1387_MOESM4_ESM.xlsx]

## Sheet: Feuil1
		Additional file 4: Table S3. Adverse events.
						SARS-CoV-2
					Overall	Uninfected	Infected	P Value*
					N = 135†	N = 116†	N = 19†
		Major adverse events - n (%)
			Acute coronary syndrome		1 (0.7)	1 (0.9)	0 (0)	> 0.99
		Minor adverse events - n (%)
			All events		5 (3.7)	3 (2.6)	2 (11)	0.14
				Fever	4 (3.0)	2 (1.7)	2 (11)	0.10
				Hypotension	1 (0.7)	0 (0)	1 (5.3)	0.14
				Skin rash	1 (0.7)	1 (0.9)	0 (0)	> 0.99
		*	Using Fisher's exact test.
		†	Missing data: 26/161 patients (23/139 in the uninfected group, 3/22 in the infected group).
