# Supplementary material for: Pre-exposure prophylaxis with tixagevimab/cilgavimab (AZD7442) prevents severe SARS-CoV-2 infection in recipients of allogeneic hematopoietic stem cell transplantation during the Omicron wave: a multicentric retrospective study of SFGM-TC
Source: J Hematol Oncol. 2022 Nov 28;15:169. doi: 10.1186/s13045-022-01387-0 (PMC9702670; doi:10.1186/s13045-022-01387-0)
Supplement: Supplementary file 5 — Additional file 5: Table S4. Comparison of incidence rate of COVID-19 during Omicron wave. [file 13045_2022_1387_MOESM5_ESM.xlsx]

## Sheet: Feuil1
		Additional file 5: Table S4. Comparison of incidence rate of COVID-19 during Omicron wave.
		Reference	Population				Median follow-up time		Infection rate	Observation
		Al Jurdi	444 vaccinated SOTRs				87 days			Fatalities: 0/11 (0%) in AZD7442 group; 3/32 (9.3%) in control group
		et al.8		222 SOTRs receiving AZD7442					11 (5%)	Adverse events related to AZD7442: 9/222 (4%), including 1 mild heart
				(150/150 mg, n=90; 300/300 mg,					150/150 mg: 10/90 (11%)	failure and 1 new atrial fibrillation requiring cardioversion
				n=131; 450/450 mg, n=1)					300/300 mg: 1/131 (0.8%)
				222 SOTRs not receiving AZD7442					32 (14%)
		Kertes	5124 ICIs‡							In the AZD7442 group: ≥ 1 vaccine dose: 98.8%; no fatality
		et al.9		825 ICIs receiving AZD7442			53 days for AZD7442 group		28/825 (3.5%)	In the group without AZD7442: ≥ 1 vaccine dose: 88.0%;
				(150/150 mg)						40/308 (13%) fatalities
				4299 ICIs not receiving AZD7442			73 days for control group		308/4299 (7.2%)
		Stuver	52 patients with various hematological malignancies*, receiving AZD7442				79 days		2/52 (4%)	No fatality Insufficient neutralizing activity in most patients after 150/150 mg,
		et al.16							150/150 mg: 2/30 (7%)
			(150/150 mg, n=30; 300/300 mg, n=22)						300/300 mg: 0/22 (0%)	but improved after 300/300 mg
		Nguyen	1112 ICIs† with poor humoral response				63 days		49/1112 (4.4%)	43/49 (88%) mild, 6/49 (12%) moderate-to-severe; 2/49 (4%) fatalities
		et al.18	after vaccination, receiving AZD7442
			(150/150 mg)
		Benotmane	416 KTRs with poor humoral response after vaccination, receiving AZD7442				NA (observational period = 75 days)		39/416 (9.4%)	14/39 (36%) requiring hospitalization, including 3 (8%) in ICU; 2/39 (5%) fatalities
		et al.19
			(150/150 mg)
		Abbreviations: KTRs, kidney transplant recipients; NA, not available; ICU, intensive care unit; SOTRs, solid organ transplant recipients; ICIs, immunocompromised individuals.
		* Mostly non-Hodgkin's lymphomas (38.5%) and chronic lymphocytic leukemias (28.8%); 10 patients (19.2%) had undergone allogeneic transplant.
		† Including 631 SOTRs (56.7%), 306 hematological malignancies (27.5%), rituximab for autoimmune diseases (11.2%), other immunosuppressive treatments and primary immune deficiency.
		‡ Including lymphomas (39.5%), SOTRs (33.0%), anti-CD20 treatment recipients (19.1%) and multiple myelomas (13.3%); 4598 (89.7%) of whom had received ≥ 1 dose of SARS-CoV-2 vaccine.
